# Supplementary material for: Decreased Dorsomedial Striatum Direct Pathway Neuronal Activity Is Required for Learned Motor Coordination
Source: eNeuro. 2022 Oct 10;9(5):ENEURO.0169-22.2022. doi: 10.1523/ENEURO.0169-22.2022 (PMC9557335; doi:10.1523/ENEURO.0169-22.2022)
Supplement: Extended Data 1 — Custom-made python codes as described in Materials and Methods. Step length analysis: DeepLabCut paw position coordinates are used to calculate the length of each step made by the mouse during running on the treadmill. Mouse metrics: metrics as described in Materials and Methods are obtained from DeepLabCut and normalized within the dimension of the box in which the mouse is running. Coordination score: mouse metrics are combined to obtain the coordination score. Acceleration analysis: time of treadmill acceleration is identified and values from the corresponding calcium trace are extracted and plotted separately. Single event analysis: code identifies significant changes in the values for one of the metrics and extracts the corresponding calcium trace. Download Extended Data 1, ZIP file. [file enu-eN-OTM-0169-22-s09.zip]

Archive with 5 entries (5 files):
- MultimediaExtended Data 1/acceleration_analysis.txt
- MultimediaExtended Data 1/mouse_coordination_score_eNeuro.txt
- MultimediaExtended Data 1/mouse_metrics_eNeuro.txt
- MultimediaExtended Data 1/single_event_analysis.txt
- MultimediaExtended Data 1/steplength_analysis.txt
