# Supplementary material for: Decreased Dorsomedial Striatum Direct Pathway Neuronal Activity Is Required for Learned Motor Coordination
Source: eNeuro. 2022 Oct 10;9(5):ENEURO.0169-22.2022. doi: 10.1523/ENEURO.0169-22.2022 (PMC9557335; doi:10.1523/ENEURO.0169-22.2022)
Supplement: Extended Data 1 — Custom-made python codes as described in Materials and Methods. Step length analysis: DeepLabCut paw position coordinates are used to calculate the length of each step made by the mouse during running on the treadmill. Mouse metrics: metrics as described in Materials and Methods are obtained from DeepLabCut and normalized within the dimension of the box in which the mouse is running. Coordination score: mouse metrics are combined to obtain the coordination score. Acceleration analysis: time of treadmill acceleration is identified and values from the corresponding calcium trace are extracted and plotted separately. Single event analysis: code identifies significant changes in the values for one of the metrics and extracts the corresponding calcium trace. Download Extended Data 1, ZIP file. [file enu-eN-OTM-0169-22-s09.zip › MultimediaExtended Data 1/acceleration_analysis.txt]

from pathlib import Path
import numpy as np
import pandas as pd
import matplotlib.pyplot as plt

def calcium_acceleration(calcium):
    ## Load data from CSV file
    data = pd.read_csv(calcium, encoding = 'cp1252', skiprows = 1)
    time = data[['Time(s)']].to_numpy().squeeze()
    calcium_data = data[['name of column for calcium data']].to_numpy().squeeze()

    ## Normalize data between -1 and 1
    data_range = np.nanmax(calcium_data) - np.nanmin(calcium_data)
    data_min = np.nanmin(calcium_data)
    norm_calcium_data = 2 * (calcium_data - data_min) / data_range - 1
    
    ## Declare specific time sections to extract from data
    ## Each section corresponds to different treadmill speed
    ## 30 - 90 seconds  : 3m/min
    ## 90 - 150 seconds : 6m/min
    ## 150 - 210 seconds: 8m/min
    ## 210 - 270 seconds: 10m/min
    ## 270 - 330 seconds: 12m/min 
    sections = np.array([30.0, 90.0, 150.0, 210.0, 270.0, 330.0])

    ## Create export directories
    export_dir = Path('Results/Calcium Acceleration') / calcium.stem
    export_dir.mkdir(parents = True, exist_ok = True) 
    
    ## Extract calcium trace before and after treadmill speed change
    traces = []
    columns = []
    for section in sections:
        start = np.abs(time - (section - 5)).argmin()
        end = np.abs(time - (section + 10)).argmin()
        raw_trace = calcium_data[start:end]
        norm_trace = norm_calcium_data[start:end]
        traces.extend([raw_trace, norm_trace])
        columns.extend([f"{int(section)}s Raw", f"{int(section)}s Normalized"])

        ## Plot normalized trace
        plt.figure()
        plt.plot(time[start:end] - section, norm_trace)
        plt.axvline(x = 0, color = '#000000', linestyle = '--')
        plt.title(f"{int(section)}-Second Mark")
        plt.xlabel('Time (s)')
        plt.ylabel('Normalized GCaMP Signal')
        plt.ylim((-1.1, 1.1))
        plt.tight_layout()
        plt.savefig(export_dir / f"{int(section)}.png", dpi = 600)
        plt.close()
    
    ## Merge all traces into one matrix
    sizes = [x.shape[0] for x in traces]
    max_size = np.max(sizes)
    matrix = np.zeros((max_size, len(traces)))
    for i in range(matrix.shape[1]):
        matrix[:traces[i].shape[0], i] = traces[i]
    
    ## Export matrix to CSV file
    export_file = export_dir / 'traces.csv'
    frame = pd.DataFrame(matrix, columns = columns)
    frame.to_csv(export_file, index = False)

## Loop through directory with calcium trace files
base_dir = Path('Data_samples/Calcium traces')
files = base_dir.glob('*.csv')
for file in files:
    calcium_acceleration(file)
