# Supplementary material for: Decreased Dorsomedial Striatum Direct Pathway Neuronal Activity Is Required for Learned Motor Coordination
Source: eNeuro. 2022 Oct 10;9(5):ENEURO.0169-22.2022. doi: 10.1523/ENEURO.0169-22.2022 (PMC9557335; doi:10.1523/ENEURO.0169-22.2022)
Supplement: Extended Data 1 — Custom-made python codes as described in Materials and Methods. Step length analysis: DeepLabCut paw position coordinates are used to calculate the length of each step made by the mouse during running on the treadmill. Mouse metrics: metrics as described in Materials and Methods are obtained from DeepLabCut and normalized within the dimension of the box in which the mouse is running. Coordination score: mouse metrics are combined to obtain the coordination score. Acceleration analysis: time of treadmill acceleration is identified and values from the corresponding calcium trace are extracted and plotted separately. Single event analysis: code identifies significant changes in the values for one of the metrics and extracts the corresponding calcium trace. Download Extended Data 1, ZIP file. [file enu-eN-OTM-0169-22-s09.zip › MultimediaExtended Data 1/single_event_analysis.txt]

import numpy as np
import pandas as pd
import matplotlib.pyplot as plt
import matplotlib.image as mpimg
import mplcursors
from pathlib import Path
from alive_progress import alive_bar

def transient_events(image: Path, file: Path, raw_file: Path, calcium: Path, ID: str):
    ## Load CSV files
    data     = pd.read_csv(file, encoding = 'cp1252')
    raw_data = pd.read_csv(raw_file, encoding = 'cp1252', skiprows = [0, 2])

    ## Extract head data
    head   = raw_data[['head', 'head.1']].to_numpy()
    head   = np.hstack((head, data[['time']]))

    ## Load box corner data
    box_corners  = np.zeros(4)

    ## Retrieve file that stores box corners
    file_exists = False
    corners_exists = False
    box_corner_file = Path(f'Box Corners/{ID}_box.csv')
    if box_corner_file.exists():
        ## Check whether box corners have already been stored for this file
        file_exists = True
        box_corner_data = pd.read_csv(box_corner_file, encoding = 'cp1252', index_col = 0)
        box_keys = box_corner_data.index
        if image.stem in box_keys:
            box_corners = box_corner_data.loc[image.stem].to_numpy()
            corners_exists = True

    ## If corners do not exist
    if not corners_exists:
        ## Plot image of mouse running in treadmill
        fig = plt.figure()
        img = mpimg.imread(image)
        plt.imshow(img)

        ## Create functions to extract box corner coordinates from selected markers on image
        coordinates = []
        scatters    = []
        cursor      = mplcursors.cursor(multiple = True)

        ## Plot callback function for adding point to selection list
        @cursor.connect("add")
        def addpoint(selection):
            if len(coordinates) < 4:
                point = np.around(selection.target, decimals = 3)
                coordinates.append(point)
                text = "X = " + str(point[0]) + "\n" + "Y = " + str(point[1])
                selection.annotation.set_text(text)
            else:
                cursor.remove_selection(selection)
        
        ## Plot callback function for removing point from selection list
        @cursor.connect("remove")
        def removepoint(selection):
            point = np.around(selection.target, decimals = 3)
            val   = None
            for index, coordinate in enumerate(coordinates):
                if np.array_equal(coordinate, point):
                    val = index
                    break
            if (val != None):
                coordinates.pop(val)
                scatters[val].remove()
                scatters.pop(val)
        
        ## Plot callback to display selected points with scatter plot markers
        def pointplot(event):
            if len(coordinates) > len(scatters):
                scatters.append(plt.scatter(coordinates[-1][0], coordinates[-1][1], color = "#33BBEE"))
            fig.canvas.draw()
        
        ## Connect callback function and display image
        fig.canvas.mpl_connect('button_press_event', pointplot)
        plt.show()

        ## Display error if four box coordinates are not selected
        if len(coordinates) != 4:
            message = "You selected {number} point(s) for the box corners, but 4 are required".format(number = len(coordinates))
            raise ValueError(message)

        ## Organize coordinates array in correct order
        ## Order: bottom left, top left, top right, bottom right
        coordinates = sorted(coordinates, key = lambda x: x[0])
        if (coordinates[1][1] > coordinates[0][1]):
            coordinates[0], coordinates[1] = coordinates[1], coordinates[0]
        if (coordinates[3][1] < coordinates[2][1]):
            coordinates[2], coordinates[3] = coordinates[3], coordinates[2]
        coordinates = np.array(coordinates)
        
        ## Assign coordinates to separate variables
        bottom_left  = coordinates[[0]]
        top_left     = coordinates[[1]]
        top_right    = coordinates[[2]]
        bottom_right = coordinates[[3]]

        ## Compute average top/bottom X/Y position using box corners
        box_corners[0]  = (np.mean(bottom_left[:, 0]) + np.mean(top_left[:, 0])) / 2
        box_corners[1]  = (np.mean(bottom_right[:, 0]) + np.mean(top_right[:, 0])) / 2
        box_corners[2]  = (np.mean(top_left[:, 1]) + np.mean(top_right[:, 1])) / 2
        box_corners[3]  = (np.mean(bottom_left[:, 1]) + np.mean(bottom_right[:, 1])) / 2

        ## Store box corners in CSV file for later use
        box_row = np.concatenate(([image.stem], box_corners))
        box_row = box_row[np.newaxis, :]
        box_frame = pd.DataFrame(data = box_row, columns = ['Mouse Day', 'Left X', 'Right X', 'Top Y', 'Bottom Y'])
        if file_exists:
            box_frame.to_csv(box_corner_file, mode = 'a', index = False, header = False)
        else:
            box_frame.to_csv(box_corner_file, mode = 'a', index = False)

    ## Remove outliers from each body part's X/Y data
    left_x_mask   = head[:, 0] >= box_corners[0]
    right_x_mask  = head[:, 0] <= box_corners[1]
    top_y_mask    = head[:, 1] >= box_corners[2]
    bottom_y_mask = head[:, 1] <= box_corners[3]
    head = head[left_x_mask & right_x_mask & top_y_mask & bottom_y_mask]

    ## Normalize each body part's X/Y data with respect to box corners
    head[:, 0] -= box_corners[0]
    head[:, 0] /= (box_corners[1] - box_corners[0])
    head[:, 1] -= box_corners[2]
    head[:, 1] /= (box_corners[3] - box_corners[2])

    ## Compute 1-second rolling average
    sample_rate = head[1, 2] - head[0, 2]
    head_x = pd.Series(head[:, 0])
    head_rolling = head_x.rolling(window = int(1 / sample_rate))
    head_1s_mean = head_rolling.mean().to_numpy()

    ## Get time points where X position is outside threshold from mean
    deviation_threshold = 0.1
    head_events = np.where(np.logical_or(head[:, 0] < head_1s_mean - deviation_threshold, head[:, 0] > head_1s_mean + deviation_threshold))[0]
    
    ## Group related time points together into single event
    start = head_events[0]
    end = head_events[0]
    gate_threshold = 15
    event_threshold = int(1 / sample_rate)
    events = []
    for i in range(1, head_events.shape[0]):
        if head_events[i] - end > gate_threshold:
            if end - start > event_threshold:
                events.append((start, end))
            start = end = head_events[i]
        else:
            end = head_events[i]
    
    ## Read calcium data from CSV file
    calcium_csv  = pd.read_csv(calcium, encoding = 'cp1252', skiprows = 1)
    calcium_time = calcium_csv[['Time(s)']].to_numpy().squeeze()
    calcium_data = calcium_csv[['AIn-2 - Dem (AOut-2)']].to_numpy().squeeze()

    ## Normalize calcium data between -1 and 1
    data_range = np.nanmax(calcium_data) - np.nanmin(calcium_data)
    data_min = np.nanmin(calcium_data)
    norm_calcium_data = 2 * (calcium_data - data_min) / data_range - 1

    ## Create export directories
    export_dir = Path('Behavior Events') / calcium.stem
    export_dir.mkdir(parents = True, exist_ok = True) 
    
    ## Plot corresponding calcium events during traces
    behavior_traces = []
    columns = []
    calcium_traces = []
    with alive_bar(len(events), title = "Processing behavior events...") as bar:
        for num, indexes in enumerate(events):
            ## Plot X position on one subplot
            start, end = indexes
            plt.figure(figsize = (12, 4))
            plt.subplot(1, 2, 1)
            plt.plot(head[start:end, 2], head[start:end, 0])
            plt.xlabel("Time (s)")
            plt.title("Normalized X Position")
            plt.ylim((-0.1, 1.1))
            behavior_traces.extend([head[start:end, 2], head[start:end, 0]])

            ## Plot calcium trace on another subplot
            start_calcium = np.abs(calcium_time - head[start, 2]).argmin()
            end_calcium = np.abs(calcium_time - head[end, 2]).argmin()
            plt.subplot(1, 2, 2)
            plt.plot(calcium_time[start_calcium:end_calcium], norm_calcium_data[start_calcium:end_calcium])
            plt.xlabel("Time (s)")
            plt.title("Normalized GCaMP Signal")
            plt.ylim((-1.1, 1.1))
            calcium_traces.extend([calcium_time[start_calcium:end_calcium], norm_calcium_data[start_calcium:end_calcium]])
            columns.extend([f"Event {num + 1} Time", f"Event {num + 1} Trace"])

            ## Export plot to PNG
            plt.tight_layout()
            plt.savefig(export_dir / f"event{num + 1}.png", dpi = 600)
            plt.close()

            bar()
    
    ## Merge all behavior event traces into one matrix
    behavior_sizes = [x.shape[0] for x in behavior_traces]
    max_behavior_size = np.max(behavior_sizes)
    behavior_matrix = np.zeros((max_behavior_size, len(behavior_traces)))
    behavior_matrix[:] = np.nan
    for i in range(behavior_matrix.shape[1]):
        behavior_matrix[:behavior_traces[i].shape[0], i] = behavior_traces[i]
    
    ## Merge all calcium event traces into one matrix
    calcium_sizes = [x.shape[0] for x in calcium_traces]
    max_calcium_size = np.max(calcium_sizes)
    calcium_matrix = np.zeros((max_calcium_size, len(calcium_traces)))
    calcium_matrix[:] = np.nan
    for i in range(calcium_matrix.shape[1]):
        calcium_matrix[:calcium_traces[i].shape[0], i] = calcium_traces[i]
    
    ## Export matrices to CSV file
    behavior_file = export_dir / 'behavior.csv'
    behavior_frame = pd.DataFrame(data = behavior_matrix, columns = columns)
    behavior_frame.to_csv(behavior_file, index = False)
    calcium_file = export_dir / 'calcium.csv'
    calcium_frame = pd.DataFrame(data = calcium_matrix, columns = columns)
    calcium_frame.to_csv(calcium_file, index = False)

# Define directories containing behavior and calcium data
behavior_dir = Path('Data_samples/behavior+video frames')
calcium_dir = Path('Data_samples/Calcium traces')

# Define IDs of mice to analyze
IDs = ['D27']

# For each mouse
for ID in IDs:
    # Process each day
    for i in range(1, 13):
        image = Path(f'Data_samples/behavior+video frames/d{i:02}.png')
        file = Path(f'Data_samples/behavior+video frames/d{i:02}.csv')
        raw_file = Path(f'Data_samples/behavior+video frames/{ID}-TMday{i:02}.csv')
        calcium = Path(f'Data_samples/Calcium traces/2111{i:02}-{ID}-TMday{i:02}_0001.csv')
        transient_events(image, file, raw_file, calcium, ID)
