# Supplementary material for: Decreased Dorsomedial Striatum Direct Pathway Neuronal Activity Is Required for Learned Motor Coordination
Source: eNeuro. 2022 Oct 10;9(5):ENEURO.0169-22.2022. doi: 10.1523/ENEURO.0169-22.2022 (PMC9557335; doi:10.1523/ENEURO.0169-22.2022)
Supplement: Extended Data 1 — Custom-made python codes as described in Materials and Methods. Step length analysis: DeepLabCut paw position coordinates are used to calculate the length of each step made by the mouse during running on the treadmill. Mouse metrics: metrics as described in Materials and Methods are obtained from DeepLabCut and normalized within the dimension of the box in which the mouse is running. Coordination score: mouse metrics are combined to obtain the coordination score. Acceleration analysis: time of treadmill acceleration is identified and values from the corresponding calcium trace are extracted and plotted separately. Single event analysis: code identifies significant changes in the values for one of the metrics and extracts the corresponding calcium trace. Download Extended Data 1, ZIP file. [file enu-eN-OTM-0169-22-s09.zip › MultimediaExtended Data 1/steplength_analysis.txt]

#install.packages("dplyr")
#install.packages("roll")
#install.packages("data.table")
#install.packages("trajr")
#install.packages("qpcR")

library(dplyr)
library(roll)
library(data.table)
library(trajr)
library(qpcR)

df <- read.csv("C:/Users/ctlsf/Desktop/Work/behavior/Pharmacology/PD22-TMday08/PD22-TMday08.csv", stringsAsFactors = FALSE)
save_file = "C:/Users/ctlsf/Desktop/Work/behavior_analyzed/Pharmacology/PD22/d08.csv"
day_number = "day08"

names(df) <- paste0(df[1,],"_",df[2,])

df <- df[3:nrow(df),]

df <- df[c("lfp_x","lfp_y","rfp_x","rfp_y","lhp_x","lhp_y","rhp_x","rhp_y")]

df <- mutate_all(df, function(x) as.numeric(x))

df$time <- seq(1,nrow(df))
df$time <- df$time/76
df$time_conv <- as.POSIXct("2021-03-04") + as.difftime(df$time, units="secs")

df$lfp_x_smooth <- predict(loess(lfp_x~time,data=df, span = 0.25))
df$lfp_y_smooth <- predict(loess(lfp_y~time,data=df, span = 0.25))
df$rfp_x_smooth <- predict(loess(rfp_x~time,data=df, span = 0.25))
df$rfp_y_smooth <- predict(loess(rfp_y~time,data=df, span = 0.25))
df$lhp_x_smooth <- predict(loess(lhp_x~time,data=df, span = 0.25))
df$lhp_y_smooth <- predict(loess(lhp_y~time,data=df, span = 0.25))
df$rhp_x_smooth <- predict(loess(rhp_x~time,data=df, span = 0.25))
df$rhp_y_smooth <- predict(loess(rhp_y~time,data=df, span = 0.25))

df$lfp_x_roll_var <- roll_var(df$lfp_x,50)
df$lfp_y_roll_var <- roll_var(df$lfp_y,50)
df$rfp_x_roll_var <- roll_var(df$rfp_x,50)
df$rfp_y_roll_var <- roll_var(df$rfp_y,50)
df$lhp_x_roll_var <- roll_var(df$lhp_x,50)
df$lhp_y_roll_var <- roll_var(df$lhp_y,50)
df$rhp_x_roll_var <- roll_var(df$rhp_x,50)
df$rhp_y_roll_var <- roll_var(df$rhp_y,50)

data_empty_dataframe <- data.frame(matrix(NA, nrow=nrow(df), ncol=8))
data_roll_var_smooth <- data.frame(cbind(predict(loess(lfp_x_roll_var~time,data=df, span = 0.25)),
                                         predict(loess(lfp_y_roll_var~time,data=df, span = 0.25)),
                                         predict(loess(rfp_x_roll_var~time,data=df, span = 0.25)),
                                         predict(loess(rfp_y_roll_var~time,data=df, span = 0.25)),
                                         predict(loess(lhp_x_roll_var~time,data=df, span = 0.25)),
                                         predict(loess(lhp_y_roll_var~time,data=df, span = 0.25)),
                                         predict(loess(rhp_x_roll_var~time,data=df, span = 0.25)),
                                         predict(loess(rhp_y_roll_var~time,data=df, span = 0.25))))
data_empty_dataframe[1:(nrow(df) - nrow(data_roll_var_smooth)),] <- NA
data_empty_dataframe[((nrow(df) - nrow(data_roll_var_smooth))+1):nrow(data_empty_dataframe),] <- data_roll_var_smooth
names(data_empty_dataframe) <- c("lfp_x_roll_var_smooth","lfp_y_roll_var_smooth","rfp_x_roll_var_smooth","rfp_y_roll_var_smooth",
                                 "lhp_x_roll_var_smooth","lhp_y_roll_var_smooth","rhp_x_roll_var_smooth","rhp_y_roll_var_smooth")
df <- data.frame(cbind(df,data_empty_dataframe))

df_coords_lfp <- TrajFromCoords(df[c("lfp_x","lfp_y","time_conv")])
df_coords_rfp <- TrajFromCoords(df[c("rfp_x","rfp_y","time_conv")])
df_coords_lhp <- TrajFromCoords(df[c("lhp_x","lhp_y","time_conv")])
df_coords_rhp <- TrajFromCoords(df[c("rhp_x","rhp_y","time_conv")])

df_derivs_lfp <- TrajDerivatives(df_coords_lfp)
df_derivs_rfp <- TrajDerivatives(df_coords_rfp)
df_derivs_lhp <- TrajDerivatives(df_coords_lhp)
df_derivs_rhp <- TrajDerivatives(df_coords_rhp)

df_angles_lfp <- TrajAngles(df_coords_lfp)
df_angles_rfp <- TrajAngles(df_coords_rfp)
df_angles_lhp <- TrajAngles(df_coords_lhp)
df_angles_rhp <- TrajAngles(df_coords_rhp)

df_steplength_lfp <- TrajStepLengths(df_coords_lfp)
df_steplength_rfp <- TrajStepLengths(df_coords_rfp)
df_steplength_lhp <- TrajStepLengths(df_coords_lhp)
df_steplength_rhp <- TrajStepLengths(df_coords_rhp)

#merge relative variables#
df_trajr <- data.frame(qpcR:::cbind.na(df_derivs_lfp$speed,
                                       df_derivs_lfp$acceleration,
                                       df_derivs_rfp$speed,
                                       df_derivs_rfp$acceleration,
                                       df_derivs_lhp$speed,
                                       df_derivs_lhp$acceleration,
                                       df_derivs_rhp$speed,
                                       df_derivs_rhp$acceleration,
                                       df_angles_lfp,df_angles_rfp,df_angles_lhp,df_angles_rhp,
                                       df_steplength_lfp,df_steplength_rfp,df_steplength_lhp,df_steplength_rhp,df_derivs_lfp$speedTimes))

names(df_trajr) <- c("lfp_speed","lfp_accel","rfp_speed","rfp_accel","lhp_speed","lhp_accel","rhp_speed","rhp_accel",
                     "lfp_angles","rfp_angles","lhp_angles","rhp_angles","lfp_steplength","rfp_steplength","lhp_steplength","rhp_steplength","time")

#create smoothed variables for variables#
df_trajr$lfp_speed_smooth <- predict(loess(lfp_speed~time,data=df_trajr, span = 0.25))
df_trajr$rfp_speed_smooth <- predict(loess(rfp_speed~time,data=df_trajr, span = 0.25))
df_trajr$lhp_speed_smooth <- predict(loess(lhp_speed~time,data=df_trajr, span = 0.25))
df_trajr$rhp_speed_smooth <- predict(loess(rhp_speed~time,data=df_trajr, span = 0.25))
df_trajr$lfp_angles_smooth <- append(NA,predict(loess(lfp_angles~time,data=df_trajr, span = 0.25)))
df_trajr$rfp_angles_smooth <- append(NA,predict(loess(rfp_angles~time,data=df_trajr, span = 0.25)))
df_trajr$lhp_angles_smooth <- append(NA,predict(loess(lhp_angles~time,data=df_trajr, span = 0.25)))
df_trajr$rhp_angles_smooth <- append(NA,predict(loess(rhp_angles~time,data=df_trajr, span = 0.25)))
df_trajr$lfp_accel_smooth <- append(NA,predict(loess(lfp_accel~time,data=df_trajr, span = 0.25)))
df_trajr$rfp_accel_smooth <- append(NA,predict(loess(rfp_accel~time,data=df_trajr, span = 0.25)))
df_trajr$lhp_accel_smooth <- append(NA,predict(loess(lhp_accel~time,data=df_trajr, span = 0.25)))
df_trajr$rhp_accel_smooth <- append(NA,predict(loess(rhp_accel~time,data=df_trajr, span = 0.25)))
df_trajr$lfp_steplength_smooth <- predict(loess(lfp_steplength~time,data=df_trajr, span = 0.25))
df_trajr$rfp_steplength_smooth <- predict(loess(rfp_steplength~time,data=df_trajr, span = 0.25))
df_trajr$lhp_steplength_smooth <- predict(loess(lhp_steplength~time,data=df_trajr, span = 0.25))
df_trajr$rhp_steplength_smooth <- predict(loess(rhp_steplength~time,data=df_trajr, span = 0.25))

#create rolling variance for variables#
df_trajr$lfp_speed_roll_var <- roll_var(df_trajr$lfp_speed,50)
df_trajr$rfp_speed_roll_var <- roll_var(df_trajr$rfp_speed,50)
df_trajr$lhp_speed_roll_var <- roll_var(df_trajr$lhp_speed,50)
df_trajr$rhp_speed_roll_var <- roll_var(df_trajr$rhp_speed,50)
df_trajr$lfp_angles_roll_var <- roll_var(df_trajr$lfp_angles,50)
df_trajr$rfp_angles_roll_var <- roll_var(df_trajr$rfp_angles,50)
df_trajr$lhp_angles_roll_var <- roll_var(df_trajr$lhp_angles,50)
df_trajr$rhp_angles_roll_var <- roll_var(df_trajr$rhp_angles,50)
df_trajr$lfp_accel_roll_var <- roll_var(df_trajr$lfp_accel,50)
df_trajr$rfp_accel_roll_var <- roll_var(df_trajr$rfp_accel,50)
df_trajr$lhp_accel_roll_var <- roll_var(df_trajr$lhp_accel,50)
df_trajr$rhp_accel_roll_var <- roll_var(df_trajr$rhp_accel,50)
df_trajr$lfp_steplength_roll_var <- roll_var(df_trajr$lfp_steplength,50)
df_trajr$rfp_steplength_roll_var <- roll_var(df_trajr$rfp_steplength,50)
df_trajr$lhp_steplength_roll_var <- roll_var(df_trajr$lhp_steplength,50)
df_trajr$rhp_steplength_roll_var <- roll_var(df_trajr$rhp_steplength,50)

#smooth the rolling variance for variables#

df_trajr_empty_dataframe <- data.frame(matrix(NA, nrow=nrow(df_trajr), ncol=16))
df_trajr_roll_var_smooth <- data.frame(qpcR:::cbind.na(predict(loess(lfp_speed_roll_var~time,data=df_trajr, span = 0.25)),
                                                       predict(loess(rfp_speed_roll_var~time,data=df_trajr, span = 0.25)),
                                                       predict(loess(lhp_speed_roll_var~time,data=df_trajr, span = 0.25)),
                                                       predict(loess(rhp_speed_roll_var~time,data=df_trajr, span = 0.25)),
                                                       predict(loess(lfp_angles_roll_var~time,data=df_trajr, span = 0.25)),
                                                       predict(loess(rfp_angles_roll_var~time,data=df_trajr, span = 0.25)),
                                                       predict(loess(lhp_angles_roll_var~time,data=df_trajr, span = 0.25)),
                                                       predict(loess(rhp_angles_roll_var~time,data=df_trajr, span = 0.25)),
                                                       predict(loess(lfp_accel_roll_var~time,data=df_trajr, span = 0.25)),
                                                       predict(loess(rfp_accel_roll_var~time,data=df_trajr, span = 0.25)),
                                                       predict(loess(lhp_accel_roll_var~time,data=df_trajr, span = 0.25)),
                                                       predict(loess(rhp_accel_roll_var~time,data=df_trajr, span = 0.25)),
                                                       predict(loess(lfp_steplength_roll_var~time,data=df_trajr, span = 0.25)),
                                                       predict(loess(rfp_steplength_roll_var~time,data=df_trajr, span = 0.25)),
                                                       predict(loess(lhp_steplength_roll_var~time,data=df_trajr, span = 0.25)),
                                                       predict(loess(rhp_steplength_roll_var~time,data=df_trajr, span = 0.25))))
df_trajr_empty_dataframe[1:(nrow(df_trajr) - nrow(df_trajr_roll_var_smooth)),] <- NA
df_trajr_empty_dataframe[((nrow(df_trajr) - nrow(df_trajr_roll_var_smooth))+1):nrow(df_trajr_empty_dataframe),] <- df_trajr_roll_var_smooth
names(df_trajr_empty_dataframe) <- c("lfp_speed_roll_var_smooth","rfp_speed_roll_var_smooth","lhp_speed_roll_var_smooth","rhp_speed_roll_var_smooth",
                                     "lfp_angles_roll_var_smooth","rfp_angles_roll_var_smooth","lhp_angles_roll_var_smooth","rhp_angles_roll_var_smooth",
                                     "lfp_accel_roll_var_smooth","rfp_accel_roll_var_smooth","lhp_accel_roll_var_smooth","rhp_accel_roll_var_smooth",
                                     "lfp_steplength_roll_var_smooth","rfp_steplength_roll_var_smooth","lhp_steplength_roll_var_smooth","rhp_steplength_roll_var_smooth")
df_trajr <- data.frame(cbind(df_trajr,df_trajr_empty_dataframe))

df <- qpcR:::cbind.na(df,df_trajr,df_trajr_empty_dataframe)

df$day <- day_number

#this is to save it as csv (change name of save_file variable at beginning of code)
write.csv(df, save_file, row.names = FALSE)
